# Supplementary material for: Chromogranin B Protects Human Umbilical Endothelial Cells against Oxidative Stress
Source: Int J Mol Sci. 2024 Sep 25;25(19):10296. doi: 10.3390/ijms251910296 (PMC11476595; doi:10.3390/ijms251910296)
Supplement: Supplementary file 1 [file ijms-25-10296-s001.zip]

Archive with 1 entries (1 files):
- ijms-3081042-supplementary.pdf
